# Supplementary material for: Microbe‐induced resistance involves priming of direct or indirect defenses according to the stage of herbivory
Source: New Phytol. 2025 Oct 29;248(6):3256–69. doi: 10.1111/nph.70652 (PMC12630452; doi:10.1111/nph.70652)
Supplement: Supplementary file 2 — Table S1 Specific primers used for cDNA pre‐amplification and relative expression quantification by qRT‐PCR. Table S2 Results of three‐way ANOVA for the effects of herbivory, time, inoculation, and interactions between them on the production of jasmonate‐regulated defenses. Table S3 Peak area from the volatile organic compounds detected in tomato leaves during short‐term herbivory. Table S4 Peak area from the volatile organic compounds detected in tomato leaves during long‐term herbivory. Table S5 Compounds with significant differences among treatments upon short‐term (1 d) Manduca sexta herbivory. Table S6 Compounds with significant differences among treatments upon long‐term (10 d) Manduca sexta herbivory. Table S7 Results of three‐way ANOVA for the effects of herbivory, time, inoculation, and interactions between them on the emission of the green leaf volatiles hexanal and (Z)‐3‐hexenyl acetate. Table S8 Results of multivariate analysis of variance for the effects of herbivory, time, inoculation, and interactions between them on green leaf volatile emissions. Table S9 Results of three‐way ANOVA for the effects of herbivory, time, inoculation (with Trichoderma harzianum), and interactions between them on the emission of the green leaf volatiles hexanal and (Z)‐3‐hexenyl acetate. Please note: Wiley is not responsible for the content or functionality of any Supporting Information supplied by the authors. Any queries (other than missing material) should be directed to the New Phytologist Central Office. [file NPH-248-3256-s002.xlsx]

## Sheet: Main Page
New Phytologist Supporting Information
Article title:	Microbe-induced resistance involves priming of direct or indirect defenses according to the stage of herbivory
Authors:	Javier Rivero; Iván Fernández; Francisco J. Colina; Axel J. Touw; Alexander Weinhold; Pablo M. Rodríguez-Blanco; Karen Kester; María J. Pozo; Nicole M. van Dam, Ainhoa Martínez-Medina
Article acceptance date:	11 September 2025

## Sheet: Table_S1
Table S1
Specific primers used for cDNA pre-amplification and relative expression quantification by qRT-PCR
Gene ID (ITAG 4)	Target gene	Primer sequence (5'→3')	Reference
Solyc09g089500	Protease inhibitor_Pi 1	Fw: GGCCTGAACTTGTTGGAAAG	In this work
		Rev: GCAAAACTCTGCCACAAACA
Solyc01g095200	Protease inhibitor_Pi 2	Fw: GAAAATCGTTAATTTATCCCAC	Uppalapati et al. (2005)
		Rev: ACATACAAACTTTCCATCTTTA
Solyc11g021060	Protease inhibitor_Pi 2.1	Fw: TGGGATTTGCCCACTTTTAG	In this work
		Rev: CCTTCTCGCTTACCCATTCA
Solyc03g020060	Protease inhibitor_Pi 2.3	Fw: GAAGTCCGCAGAATCCCATA	In this work
		Rev: GCAACACGTGGTACATCCAG
Solyc00g071180	Multicistatin_MC	Fw: GAGAATTTCAAGGAAGTTCAA	Uppalapati et al. (2005)
		Rev: GGCTTTATTTCACACAGAGATA
Solyc12g010020	Leucine aminopeptidase_LAPA	Fw: ATCTCAGGTTTCCTGGTGGAAGGA	Yan et al. (2013)
		Rev: AGTTGCTATGGCAGAGGCAGAG
Solyc01g006540	13-lipoxygenase_LOXC	Fw: GCAATGCATCATGTGTGCTA	Shen et al. (2014)
		Rev: GTAAATGTCGAATTCCCTTCG
Solyc07g049690	Hydroperoxide lyase_HPL	Fw: GTCCACCAGTACCAAGTCAATATGC	Bai et al. (2011)
		Rev: GCTCCCCTTTCTTGATTTCGTAA
Solyc06g009960	Elongation factor 1α_SIEF	Fw: GATTGGTGGTATTGGAACTGTC	Rotenberg et al. (2006)
		Rev: AGCTTCGTGGTGCATCTC

## Sheet: Table_S2
Table S2
Results of 3-way ANOVA for the effects of herbivory (H), time (T), inoculation (I) and interactions between them on the production of jasmonate-regulated defenses
Values highlighted in bold indicate significant differences at P value<0.05.
	OPDA	JA	JA-Ile	Pi 1	Pi 2	Pi 2.1	Pi 2.3	MC	LAPA
Variable	F value; P value	F value; P value	F value; P value	F value; P value	F value; P value	F value; P value	F value; P value	F value; P value	F value; P value
Herbivory (H)	63.045; <0.001	193.748; <0.001	429.969; <0.001	29.645; <0.001	69.466; <0.001	21.353; <0.001	73.624; <0.001	24.345; <0.001	78.951; <0.001
Time (T)	18.958; <0.001	50291; <0.001	118.937; <0.001	26.396; <0.001	62.959; <0.001	9.671; 0.003	1.814; 0.184	23.014; <0.001	50.285; <0.001
Inoculation (I)	6.4313; 0.015	11.119; 0.002	16.212; <0.001	14.691; <0.001	12.058; 0.001	4.412; 0.041	0.927; 0.340	7.647; 0.008	11.551; 0.001
H x T	3.089; 0.084	56.401; <0.001	143.7643; <0.001	25.472; <0.001	63.207; <0.001	18.639; <0.001	5.077; 0.029	23.12; <0.001	50.83; <0.001
H x I	3.334; 0.073	10.337; 0.002	13.675; <0.001	13.176; <0.001	11.989; 0.001	4.427; 0.041	0.991; 0.324	7.596; 0.008	11.508; 0.001
I x T	1.334; 0.253	2.928; 0.093	8.4863; 0.005	15.759; <0.001	12.404; <0.001	11.37; 0.001	1.309; 0.258	7.744; 0.007	12.111; 0.001
H x T x I	1.73; 0.690	3.6536; 0.05	10.632; 0.002	14.051; <0.001	12.484; <0.001	8.794; 0.005	2.468; 0.122	7.796; 0.007	12.163; 0.001

## Sheet: Table_S3
Table S3
Peak area from the volatile organic compounds detected in tomato leaves during short-term herbivory. Volatiles were analyzed in leaves of plants that were challenged with Manduca sexta (+Ms) for 1 day, and in not infested leaves. Plants had been inoculated with Rhizophagus irregularis (+Ri) or Trichoderma harzianum (+Th) or not inoculated (Nm).
Highlighted compounds belong to the chemical group of green leaf volatiles (GLV)	Sample ID
Volatile identification_retention time	Nm-1	Nm-2	Nm-3	Nm-4	Nm-5	Nm+Ms1	Nm+Ms2	Nm+Ms3	Nm+Ms4	Nm+Ms5	Ri-1	Ri-2	Ri-3	Ri-4	Ri-5	Ri+Ms1	Ri+Ms2	Ri+Ms3	Ri+Ms4	Ri+Ms5	Trich-1	Trich-2	Trich-3	Trich-4	Trich-5	Trich+Ms1	Trich+Ms2	Trich+Ms3	Trich+Ms4	Trich+Ms5
(E)-2-Hexenal_7.34 min	0	0	0	0	0	0.377004	0.662826	15.3175	1.00817	0.525029	0	0	0	0	0	1.81763	1.19663	0	1.19663	1.4133	0.145425	0	0.0852335	0	0	3.27119	0.586073	0.270167	0.420179	0.0662955
(Z)-3-Hexenyl acetate_13.11 min	0	0	0	0.910168	0	4.32803	3.1639	6.7937	5.74898	3.56153	0	0.339852	0	0	0.236617	3.16001	4.68809	1.39066	4.28558	8.21975	0	0	0.673201	0	1.22437	5.76021	2.9556	1.92597	1.71327	1.12137
(Z)-3-Hexenol_7.54 min	0	0	0.27383	6.0724	0.358838	3.28669	5.21648	26.1862	6.70036	2.97153	0	1.42446	0	4.23705	8.8717	3.48151	8.43544	0.99976	5.89181	18.7406	0.0359067	1.73411	6.06819	1.16206	4.67947	8.44523	2.51549	2.63658	2.04596	0.80754
1-Ethyl-3-methylbenzene_11.29 min	0.396911	0.300855	0.0282047	0	0	0.184323	0.164138	0.105193	0	0	0	0	0	0	0	0.300607	0.0714815	0	0	0	1.02202	0.171738	0	0	0	0.39789	0.2464	0	0	0
Propylbenzene_11.00 min	0.247542	0.292162	0.0913784	0.0756066	0	0.0737009	0.0995784	0.0845993	0.0128665	0	0.0349793	0	0	0	0	0.134493	0.0718514	0.0066506	0	0	0.377609	0.151998	0	0	0	0.119489	0.13547	0.0306111	0.0167989	0
beta-elemene_24.86 min	0.159774	0.223998	1.04904	0.457931	0.670437	0.0121866	0.563859	0.115376	0.689163	0.187806	0.204686	0.982116	0.762776	0.987388	0.534979	0.159064	0.212832	0.284298	0.754382	0.977993	0.190483	0.491144	0.745947	0.983512	0.661873	0.158108	0.206137	0.706732	0.239835	0.0491437
Propyl butanoate_9.09 min	0.338492	0.336379	0.386588	0.462658	0.394235	4.4355	0.942818	1.03102	0.532003	1.01572	0.0491958	0.236359	0.306274	0.0652626	0.0553941	4.54234	1.42909	1.31584	0.325479	0.387363	0.976471	0.314488	0.132364	0.304294	0.239236	6.72847	3.34854	0.504622	0.980658	1.64286
Ethyl butanoate_5.34 min	0.0197072	0.913194	0.764225	0.374369	0.311097	0.0644097	5.24726	10.3616	3.59781	9.44806	0.50938	0.871646	0.368303	0.249323	0.440092	0.448771	6.71285	12.1038	2.40146	1.81039	0.165456	0.0803487	0.892914	0.690789	1.67476	0.209179	0.390184	6.93982	23.9688	11.4006
1-Butanol, 3-methyl-, acetate_8.27 min	0	1.39361	1.91275	0.571226	0.0743092	0	0.655874	1.42675	0.340362	0.233322	1.79299	5.16053	0.735541	0.541509	0.145317	0.0400701	0.40629	1.63116	0.238009	0.116199	0	0	1.41305	0.687387	0.111972	0	0	1.19532	0.399874	0.340068
Unknown_29.79 min	0.114315	0.127742	0.434008	0.271661	0.499031	0.0038106	0.266609	0.0600042	0.2914	0.0585544	0.168307	0.412163	0.30247	0.430307	0.312778	0.0155451	0.122406	0.132516	0.181974	0.384659	0	0.236481	0.369076	0.685148	0.375089	0.0351739	0.136936	0.244349	0.221946	0.0455705
Unknown_15.16 min	0.508881	0.119867	0.618421	0	0.144677	0	0.0552872	0.240374	0.126441	0	0	0	0.845205	0	0	0	0.257111	0.492224	0	0	5.17508	1.26426	0.769805	0	0	0.101563	0	1.25704	0.419242	0
p-Cymen-7-ol_22.31 min	1.12303	1.48361	1.0018	1.04987	2.01084	0.283731	0.256988	0.33998	0.836726	0.366205	1.05362	0.144472	1.4498	2.26228	1.02571	0.00870104	0.50242	0.399205	0.615063	0.91882	0.568667	0.544597	0.597088	2.2158	0.338997	0.384676	0.616502	0.437613	1.05803	0.0384374
Unknown_17.25 min	0.20431	0.21967	0.176546	0.0733448	0.254273	0.131956	0.176437	0.0983434	0.425004	0.130733	0.0627564	0.114477	0.59632	0.0674452	0.246714	0.147165	0.195788	0.375286	0.229502	0	0.264612	0.173332	0.228529	0.760615	0.29736	0.205299	0.369775	0.411539	0.325333	0.223565
Unkown_8.44 min	0	0	0	0.161003	0	0	0.0548856	0	0	0	0	1.27266	0	0.157368	0.33099	0	0	0	0	0	0	0	0	0	0	0.485936	1.02231	0.317353	0	0
1-Ethyl-2-methylbenzene_11.91 min	0.308927	0.0796866	0.0701162	0	0.0656434	0.127344	0.134993	0.0941783	0	0	0.0707397	0	0	0	0	0.199726	0.0937866	0	0	0	0.684643	0.17224	0	0	0	0.197929	0.195503	0	0.0445047	0
Unknown GLV_17.69 min	0	0	0	0.0723605	0.0221591	0.347225	0.395665	0.323376	0.461603	0.463542	0	0.117475	0	0	0.0435698	0.473034	0.423453	0.238669	0.175415	0.400072	0	0	0.0227128	0	0.180806	0.626306	0.584736	0.281315	0.404042	0.377894
(Z)-3-hexenyl butanoate_19.06 min	0	0	0	4.89076	0	22.8039	9.87346	19.9087	17.3097	18.1602	0	5.13284	0	0	5.12369	18.1748	17.5498	7.89474	12.7351	15.4007	0	0	0	0	1.66748	20.1679	15.801	5.66842	9.53152	11.5006
Unknown GLV_30.33 min	0.121724	0.099881	0.200224	0.163089	0	0.178692	0.0165461	0.0606019	0.054958	0.104749	0.172871	0.117262	0.0709196	0.0539416	0.221973	0.0669262	0.0749737	0.0350285	0.12004	0	0	0.0397027	0.37254	0.239951	0.488724	0.0494069	0.0462575	0.00887474	0.0566583	0.276132
Unknown GLV_30.72 min	0.115438	0.0354763	0.109772	0.0939233	0.349922	0.10319	0.164446	0.0358108	0.0573341	0.113706	0.121666	0.073102	0.0411009	0.0136976	0.158492	0.0674785	0.0769638	0.0290248	0.124734	0	0	0.0137312	0.278008	0.193177	0.489037	0.0499736	0.0651109	0.00495575	0.0589715	0.323181
(2Z)-2-Pentenyl butyrate_16.08 min	0	0	0	0.081391	0	0.908281	0.3525	0.839144	0.72266	1.01416	0	0.0809786	0	0	0.0521524	1.16604	0.760343	0.34358	0.446701	0.672399	0	0	0	0	0	0.691588	0.691076	0.152409	0.333828	0.626261
(Z)-3-Hexenyl propionate_16.28 min	0	0	0	0.608949	0	1.6832	1.18132	2.05981	2.09296	1.07542	0	0.174386	0	0	0.196867	1.66425	2.42034	0.700378	1.31603	4.23098	0	0	0.0146235	0	0	2.22346	1.58315	0.638992	0.884258	0.66333
Unknown GLV_13.14 min	0	0	0	0.768712	0	4.33743	2.99196	6.57388	5.41664	3.39453	0	0.3555	0	0	0.271696	3.04162	4.47206	1.28064	4.00715	7.93538	0	0	0.51298	0	0.875815	5.63187	2.88397	1.75463	1.58175	0.988585
Hexanal_5.32 min	0.180698	0.161933	0.613282	0	0.687377	0.356882	1.03964	5.71532	0.900338	1.0234	0	0.620808	1.55366	0	0	0.356125	0.903865	0.370918	0.671758	1.06602	1.30295	0.363602	0.999256	0.792628	0	1.53051	0.391686	0.504293	0.624229	0
Linalyl acetate_20.97 min	0.25879	0.112755	0.152914	0.0827245	0.117839	0.0688715	0.00260257	0.00343474	0.078759	0.036353	0.173449	0.212372	0.173624	0.0848636	0	0.153568	0.123608	0.0756906	0	0.027648	0.0756857	0.146444	0.0791196	0	0	0.105917	0.147663	0.0401625	0.147184	0.0710756
Indole_22.41 min	0	0	0	0	0	13.8721	2.05979	0.545384	2.87372	18.1757	0	0	0	0	0	7.21636	4.1981	3.16627	1.70716	1.31233	0	0	0	0	0	5.61623	13.0131	0.501625	9.11875	12.8992
Cumene_9.87 min	0.117374	0.300079	0.171472	0.290402	0.109327	0.0732614	0.0791043	0.127015	0.0984722	0.0480175	0.211912	0.321907	0.189665	0.143955	0	0.0536108	0.0656447	0.152492	0.066894	0.0858622	0.0712326	0.128481	0.0794062	0.24184	0	0.0213262	0.0992586	0.103746	0.139276	0.146696
4-Methylbenzaldehyde_15.28 min	0.0214366	0	0	0.166721	0	0	0.0931899	0.0129427	0	0	0	0.168818	0	0	0.231159	0.00190779	0	0	0.00153961	0.105295	0.0440393	0.0181468	0	0	0	0.181457	0.136185	0.0173992	0	0
3_Octanone_10.64 min	0.00150967	2.62433	0.882221	0.797734	0.494864	0	0.923358	1.1108	0.580111	1.05083	2.57822	2.90257	54.5714	2.15033	0	0.162493	0.709165	1.16073	0.374399	0.488887	0	0	1.97473	0.48211	0.372257	0	0	2.72558	49.2192	0.750266
Methyl salicylate_19.25 min	0	0	0.798778	0.134409	1.33035	0	0.499324	0.298316	0.997277	0.550237	0	0.224973	0.641159	0.575019	0.0698753	0	0.177729	0.588614	0.266841	0.0159642	0.124265	0	0.19668	0.313131	0.777626	0.402755	0.517122	0.493269	1.16503	1.1074
Unknown Terpenoid_24.07 min	0.124513	0.425953	0.129587	0.176114	0.25719	0.141615	0.0372695	0.0702499	0.213522	0.0515939	0.149893	0.0574775	0.410648	0.190848	0.335228	0.0488293	0.0369697	0.069637	0.229351	0.169355	0.192913	0.0340358	0.109125	0.603041	0.127206	0.100168	0.053956	0.0504928	0.130326	0.0697392
cis-Jasmone_25.03 min	0	0	0	0	0	0.187122	0.0351703	0.126294	0.0477613	0.265908	0	0.0147024	0	0	0	0.145626	0.107951	0.0656362	0.0307527	0.0232536	0	0	0	0	0	0.118608	0.241308	0.00450106	0.19186	0.190271
Unkown Terpenoid_25.18 min	0.137477	0.175503	0.0643799	0.133456	0.21666	0.0877802	0.228367	0.112584	0.058395	0.0367595	0.166744	0.0627424	0.175523	0.202203	0.0951642	0.114266	0.0510243	0.0731481	0.0509812	0.0507942	0.0952272	0.700076	0.01695	0.238344	0.0439479	0.0338831	0.136938	0.0155135	0.153778	0.074464
Isocaryophyllene_25.26 min	0	0.0516698	0.0626604	0.0316762	0.0332235	0	0.03593	0.00323832	0.0464877	0	0.0434146	0.0666674	0.0640814	0.0557663	0.0803643	0.00143921	0.0129007	0.0281087	0.0883229	0.0703489	0.0121882	0.0583561	0.0541988	0.19641	0.092922	0.00700902	0.0155907	0.059259	0.0324208	0
Unknown Terpenoid_26.24 min	0.278847	0.465216	0.565823	0.352277	0.456698	0.148157	0.400252	0.0932844	0.443563	0.18213	0.230461	0.557285	0.763613	0.677106	0.701342	0.170099	0.244696	0.284957	0.836389	0.450499	0.494274	0.67896	1.21248	0.791857	1.05238	0.234529	0.181769	0.557799	0.0912609	0.0913725
gamma-Muurolene_27.15 min	0.0157863	0.0387907	0.0510089	0.0365492	0.0133831	0.0193992	0.0677287	0.0109538	0.0620167	0.02148	0.00426283	0.063358	0.0665644	0.0513428	0.0693173	0.00962466	0.0218168	0.0455502	0.180776	0.0593147	0.020827	0.0386876	0.140035	0.152246	0.243542	0.0133761	0.0133681	0.0940666	0.00637622	0.0285878
Germacrene D_27.26 min	0.0953394	0.0230779	0.731098	0.271576	0.435565	0.00424908	0.328236	0.0460296	0.390294	0.135535	0.126414	0.492751	0.33922	0.596341	0.149646	0.114969	0.140184	0.0949349	0.306636	0.467998	0.141491	0.348037	0.410198	0.383538	0.117076	0.0838467	0.111517	0.352872	0.158827	0.0251887
Unknown Terpenoid_27.35 min	0.0203741	0.0613309	0.0252341	0.030155	0	0.0398816	0.0938722	0.00824733	0.0666621	0.0037891	0	0.075742	0.0751968	0	0.0649782	0	0.00762821	0.037895	0.277943	0.0291301	0.0658176	0.0528031	0.213618	0.21418	0.317076	0.0386399	0	0.134741	0	0.0603785
Delta-selinene_27.42 min	0.025427	0.0867142	0.0641785	0.0338501	0.0125423	0.0325857	0.044184	0.0118733	0.0774739	0.0237834	0.0146927	0.0832098	0.130744	0.0673599	0.0936819	0.0148833	0.0332902	0.0531014	0.28705	0.0656533	0.0497037	0.0658462	0.213651	0.265984	0.365738	0.0313445	0.0176101	0.144993	0.00473102	0.02373
alpha-selinene_27.65 min	0.00396985	0.0323986	0.00753936	0.00561991	0.00581656	0.0104231	0.00916253	0.00321114	0.0257675	0.00568326	0.00551579	0.0223723	0.031223	0.0128586	0.0404842	0.00159223	0.00574606	0.018949	0.0682491	0.027289	0.00829528	0.00749775	0.0424202	0.0880268	0.100649	0.00525068	0.00240527	0.0331831	0.00133942	0.00802335
alpha-Muurolene_27.71 min	0.0125987	0.0302052	0.021599	0.0190821	0.0204221	0.0223961	0.0111895	0.00704533	0.0275944	0.00884737	0.00962613	0.0259439	0.0520987	0.0341901	0.0605482	0.00593612	0.00961428	0.0241044	0.059239	0.0270106	0.0227183	0.0275552	0.0785591	0.0917464	0.104705	0.0136353	0.0102324	0.0383306	0.00335345	0.0134545
Unknown Terpenoid_27.86 min	0.0138766	0.0628154	0.0377883	0.0263726	0.0157877	0.030603	0.031963	0.0102229	0.0499784	0.0145289	0.00865391	0.053146	0.0794691	0.0382587	0.0950222	0.00687272	0.0171538	0.0326963	0.151165	0.0411968	0.0411176	0.0351619	0.107857	0.162034	0.182842	0.0166833	0.0155106	0.0753683	0.00584125	0.0204019
Unknown Terpenoid_29.21 min	0.109206	0.103101	0.213414	0.130214	0.219362	0.0322592	0.152274	0.0365703	0.162686	0.0823366	0.106533	0.270437	0.202132	0.21573	0.208622	0.0727442	0.0754816	0.0907007	0.19009	0.143944	0.0498776	0.0906427	0.326036	0.309701	0.328888	0.0533557	0.0783833	0.143545	0.0791247	0.0445232
Unknown_21.63 min	0	0	0	0	0	0	0.368746	0	0	0	0.106903	0	0	0	0	0.706311	0.0589358	0.232583	0.0886283	0	2.31062	0	0	0	0	0.24749	0	0	0	0
Unknown_15.45 min	1.96577	2.91742	0.456453	0	0	2.95941	0.576641	1.01246	0.529007	0	1.8374	1.06207	0.955329	0	0	1.37143	0.768967	0.74667	0	0	1.1234	3.14782	0.74169	0	0	0.720985	1.5805	0.528831	0.980206	0
Dodecane_19.45 min	0.532661	0.777082	0.31863	0.591901	0.29052	0.219278	0.258771	0.253416	0.102129	0.0383247	0.615663	0.373475	0.357542	0	0	0.632393	0.314025	0.203859	0.287988	0	1.0184	0.348513	0.771057	0.118993	0	0.517082	0.231723	0.0229234	0.05852	0
Unknown_7.13 min	0.0716611	3.57298	3.81677	1.32725	0.350957	0	1.38807	2.7173	0.560862	0.469105	3.23582	10.2988	1.4309	1.09239	0.579441	0.0605535	0.79584	3.50654	0.445651	0.352212	0.293017	0.214524	2.8022	1.30262	0.386385	0.0496751	0.18963	2.30118	0.695142	0.793768
Unknown_32.18 min	0	0.395138	0.13328	0.0756198	1.48677	0	0	0	0.0173829	0	0.981365	0.112661	0	0.0184026	0.152642	0	0.0201704	0.0223788	0	0.0893152	0	0	0.116203	0.760553	0.0550305	0.0540213	0.0224036	0.0288202	0.228088	0.000266928
alpha-thujene_9.97 min	0.62986	0.71305	0.42068	0.484939	0.558593	0.245411	0.176387	0.286251	0.371034	0.249398	0.364186	0.160912	1.26789	1.21597	0.825604	0.161237	0.254992	0.42897	0.518427	0.13341	0.748262	0.521215	0.882778	1.27797	0.872545	0.355897	0.193354	0.201955	0.352189	0.28954
alpha-terpinene_13.37	53.68	58.8054	41.0288	36.0803	39.2693	17.745	19.5379	22.9274	31.8066	16.496	28.1	14.6349	80.4878	105.64	63.7116	13.0346	23.0361	25.2863	34.9517	21.934	48.1461	40.4755	61.1723	82.4065	49.5249	22.1365	12.7275	18.8783	22.159	25.4409
β-Phellandrene_14.02 min	271.607	315.891	214.574	209.807	248.795	107.54	107.684	113.86	151.28	91.6542	182.909	86.2066	367.078	579.159	350.37	80.6715	113.211	130.66	142.029	130.725	255.214	242.335	305.518	396.18	247.932	111.857	86.6619	97.3104	128.202	152.407
cis-beta-ocimene_14.14 min	1.63899	4.3862	4.03674	4.1322	3.43998	1.54184	4.1077	2.08045	6.96343	2.4669	3.23248	4.83178	10.4602	4.40046	6.69834	1.64833	3.00984	5.07167	5.1312	0	4.41998	5.4085	10.1076	13.8056	10.123	3.15873	5.56637	5.57818	4.33596	2.94779
trans-beta-ocimene_14.49 min	19.0254	23.2891	20.7374	15.3823	20.6649	11.0054	16.1975	12.208	24.7464	14.1644	5.38054	12.8306	40.8629	14.8139	28.6744	8.9456	12.7068	17.913	16.2539	5.45198	23.901	22.3049	30.4908	43.323	28.0594	16.5403	16.1718	19.1469	18.3224	21.0687
Unknown Terpenoid_14.67 min	0.383421	0.367055	0.35863	0.253074	0.368556	0.0925661	0.197234	0.163161	0.3089	0.113989	0.176363	0.139096	0.564396	0.785726	0.45401	0.0802922	0.178605	0.154388	0.252481	0.184186	0.274886	0.345698	0.494384	0.600204	0.300394	0.155774	0.0787855	0.170791	0.16252	0.148923
gamma-terpinene_14.84 min	10.9562	13.2895	9.39668	8.39	9.58643	3.80182	4.72708	4.70819	6.96052	3.78605	5.95182	3.90517	14.9861	23.9311	15.0499	2.8154	4.80442	5.01799	6.71387	5.51561	9.58763	10.4737	13.5744	17.0823	10.1024	4.58162	2.80994	4.62713	4.38361	5.83394
alpha-Terpinolene_15.75 min	14.1291	17.7556	12.8778	10.6464	12.6674	5.92312	6.16836	6.06155	9.91267	5.20707	8.04291	5.85158	19.0675	32.3736	20.3677	3.8683	6.29303	6.23806	9.4346	8.58157	11.9131	14.8021	16.6847	21.3249	13.255	6.25688	3.52563	6.17054	5.37934	8.30407
Unknown Terpenoid_16.779 min	3.82543	5.00223	3.65484	2.89484	3.38663	1.77015	1.58301	1.59897	2.71913	1.33305	1.73347	1.50317	4.77662	8.64851	5.30849	0.980279	1.80294	1.59206	2.70373	2.73366	3.01913	3.828	4.43289	5.39426	3.61621	1.65031	0.839634	1.8482	1.33548	2.10109
alpha-pinene_10.19 min	17.0082	18.604	11.2253	14.4365	13.6849	8.72304	4.29179	7.83668	9.33384	10.495	14.2832	5.59001	35.188	34.6914	26.4628	4.93389	7.18418	11.3258	12.2497	3.66058	24.1843	23.0389	30.0465	33.7479	22.2554	9.48397	8.54938	4.93525	9.57378	9.25275
E,E-cosmene_17.36 min	2.84217	3.58493	2.10184	2.04502	2.53627	1.14469	0.986788	0.981247	1.42836	0.811946	2.12596	1.22311	2.73605	5.4034	2.9435	0.838283	1.06159	1.16863	1.16353	1.60952	2.15631	2.91917	1.8473	3.55191	1.83929	0.981839	0.992562	0.970861	1.37655	1.35773
p-Mentha-1,3-dien-8-ol_18.73 min	1.11794	0.86739	1.17256	1.0646	1.19626	0.143506	0.420426	0.323256	0.737894	0.332249	0.605245	0.623623	0.814541	3.0367	1.43876	0.329883	0.45231	0.386159	0.331469	0.71846	0.327511	0.843286	0.793762	1.04946	0.336853	0.272081	0.320005	0.455698	0.431718	0.531405
UnknownTerpenoid_19.05 min	2.486	1.00416	2.52227	2.74006	3.45828	2.71021	0.398723	0.958102	2.1002	0.955605	0	0.901044	1.52245	4.54711	4.77904	0.805615	1.64661	0.574629	1.89592	1.97508	0.821314	1.99066	0.933461	1.43804	2.76026	0.84431	0	2.26261	0.329888	1.39625
UnknownTerpenoid_23.27 min	0.280242	0.126525	0.86642	0.421716	0.264135	0.0898096	0.498714	0.11286	0.572296	0.255602	0.128893	0.856531	0.795293	0.99701	0.56688	0.192708	0.202895	0.235333	0.726456	0.690562	0.272095	0.537683	0.837505	0.571945	0.538327	0.154763	0.278629	0.554214	0.095133	0.101464
delta-elemene_23.36 min	2.71809	1.85864	9.19322	3.9146	3.13041	1.03454	4.71222	0.995848	5.81271	2.53264	1.33285	8.17822	7.88319	9.24078	4.30856	1.96621	2.2551	2.56787	6.83833	6.16802	3.68584	5.40829	8.73714	6.51485	6.2467	1.6614	1.90817	5.69601	1.4016	1.03425
3,7,7-Trimethyl-1,3,5-cycloheptatriene_11.66 min	66.7892	69.7598	42.5114	20.4905	77.9581	22.7854	24.2782	34.3556	37.6614	12.2643	54.4119	24.1022	95.87	196.9	73.9306	24.3647	27.9723	48.4549	41.2442	28.4215	58.9326	83.1979	87.9115	99.1763	61.6007	21.882	44.2202	15.772	29.3931	31.7046
Longifolene_25.389 min	0.00584503	0	0.0032195	0.0135292	0.00661472	0.0180165	0.152218	0.218815	0.0184654	0.165819	0	0.00291248	0.0013196	0.00508091	0.0280975	0.0307954	0.12412	0.00483373	0.0368767	0.145666	0.0539123	0.0282202	0.0873538	0.00902535	0.000975407	0.285008	0.0208988	0.0187576	0.00934747	0.00145266
Caryophyllene_25.69 min	7.93875	33.1905	53.4862	33.3867	30.5593	1.60641	31.0903	5.86658	37.7119	10.5256	27.7088	59.7448	44.8634	63.8462	43.5173	8.45813	14.9109	23.9016	40.3729	39.4144	19.1619	46.5052	66.5708	99.4735	59.9804	13.7966	19.8617	38.4876	18.8356	5.68245
gamma-elemene_25.93 min	0.0481294	0.10682	0.2512	0.122962	0.159899	0.0130171	0.162703	0.0278067	0.202013	0.0661823	0.08169	0.245248	0.313237	0.204002	0.132211	0.0394167	0.0734491	0.0795297	0.302795	0.275974	0.0695404	0.172165	0.240856	0.441482	0.312593	0.0376186	0.0371532	0.210275	0.0448686	0.0185871
alpha-humulene_26.61 min	3.25199	12.5723	27.1158	14.0962	14.7	0.415242	15.7837	2.57864	20.4001	4.54398	9.89424	26.6641	18.3405	26.5316	20.1266	4.28126	6.67687	10.8515	21.7174	20.0611	7.10374	18.7168	28.9035	47.6585	27.5777	5.48647	7.70042	20.163	7.98757	2.50081
Unknown Terpenoid_11.73 min	4.68175	3.29769	3.85014	3.2909	4.99028	1.13216	1.89987	2.20738	2.61249	1.79087	3.22517	1.19128	8.06701	11.1813	5.36614	1.19822	1.93631	2.7104	2.07894	1.48104	4.59712	3.94535	5.561	7.36228	3.26599	1.97485	1.76115	1.3711	2.83056	2.20192
beta-pinene_11.86 min	1.64658	1.64426	1.13841	1.34289	1.42526	0.678892	0.505045	0.748511	0.922923	0.995279	1.12578	0.467414	2.97464	4.23317	2.59537	0.458882	0.68899	1.00072	0.957542	0.596645	1.94264	1.75332	2.4778	3.05151	1.91213	0.795217	0.776311	0.482705	0.914402	1.30776
Myrcene_12.46 min	19.1731	30.3553	26.665	29.7664	25.9569	7.92786	22.4048	13.2481	38.1267	12.6337	30.3648	25.6472	73.0926	43.9095	49.708	9.66278	18.651	30.2469	31.4307	0.0201618	30.8413	29.7417	70.6832	102.834	65.5807	19.3297	29.0497	28.6281	27.2174	14.3417
2-Carene_12.75 min	101.53	115.938	78.6313	85.4821	89.8793	46.0714	38.356	42.9092	55.2921	41.4453	72.5469	37.5515	157.182	212.571	146.273	33.1283	43.3445	53.8633	58.7042	39.5527	106.291	87.281	118.175	154.164	108.13	45.4714	35.476	32.7078	52.7817	62.0295
alpha-phellandrene_12.98 min	183.853	218.466	128.82	131.718	130.767	69.4978	62.6422	73.5942	97.83	60.7897	99.7552	51.5594	254.64	353.266	219.596	44.3196	77.3711	93.6631	111.338	67.6424	178.943	142.147	219.832	271.281	191.417	78.5636	42.8204	66.7586	74.9591	96.294
Unknown Terpenoid_10.80 min	0.0480771	0.0287734	0	0.0255228	0	0.00849875	0	0	0	0.00817746	0	0	0	0	0	4.82296e-05	0.0050595	0	0.0269835	0	0.049261	0.0913656	0	0.0673659	0	0.00769351	0.0214392	0	0.0174494	0.0275298
Unknown Terpenoid_22.07 min	1.27131	2.00458	1.45848	1.2524	2.63437	0.47099	0.673474	0.90244	0.993685	0.437523	1.41105	0.648362	2.27904	4.14256	1.58165	0.488202	0.444405	0.558889	0.722154	1.26871	0.827141	1.39869	0.743297	2.81089	0.98254	0.453409	0.638404	0.526973	1.33412	0.780498
Unknown_14.72 min	0.057517	0.0837026	0.0354474	0.00133254	0	0.00309445	0.093984	0.0101529	0	0	0	0	0.0121136	0	0	0.160871	0.0888585	0.0242159	0.225428	0	0.19725	0	0.00805361	0	0.0958527	0.0312598	0.00989317	0	0	0
Umknown_22.77 min	0.494445	0.444071	0	0.0523095	0	0.0866178	0	0	0	0.102877	0	0.197988	0.318314	0	0.0243414	0.0977899	0.719225	0.286987	0.0152471	0	0.19947	0	0.428178	0	0	0.294798	0	0.0539559	0	0.578753
Unknown Terpenoid_20.82 min	0.403973	0.527565	0.309956	0.378844	0.773925	0.123595	0.136477	0.1961	0.283493	0.128705	0.371244	0.0837556	0.67247	0.704623	0.486055	0.140257	0.134407	0.178233	0.198132	0.276547	0.259845	0.257057	0.229689	0.786937	0.339625	0.15515	0.261997	0.137176	0.331501	0.10959
Unknown_22.09 min	0.114483	0.187099	0.0690958	0.0589177	0.0775176	0.107127	0.0653718	0.0715977	0.0434199	0.00714527	0.160282	0.0858018	0.0155143	0	0	0.0347542	0.0615419	0.0470005	0	0	0.0226275	0.197929	0.137613	0	0	0.0131826	0.0212909	0.0978855	0.0851737	0.0672849
Unknown_12.09 min	0.241321	0.646668	0.182056	0.289324	0.255436	0.190192	0.133506	0.212532	0.20858	0.0791457	0.2312	0.132267	0.543858	0.455576	0.423685	0.0849453	0.0945414	0.166536	0.2881	0.199467	0.360664	0.224197	0.290094	0.74835	0.503318	0.132716	0.109932	0.144033	0.210709	0.134617
Unknown_15.58 min	0.054236	0	0	0.0149361	0	0	0.0726597	0	0	0	0	0.0613187	0.0284818	0	0	0.056106	0.056429	0.0908618	0	0	0.193307	0	0	0	0.0573847	0.0441278	0.0376481	0	0	0
p-Cymenene_15.94 min	2.56295	4.50144	1.4243	1.8684	1.85797	1.66815	0.684528	0.772454	1.5018	0.653012	1.85815	1.05365	2.79032	3.82237	2.99065	0.722144	0.980895	1.34748	1.50813	1.43225	2.38717	2.06312	2.04068	5.1291	3.26222	1.05448	0.620818	1.12523	1.09841	1.58706
Unknown_16.16 min	0.120009	0.256034	0.0882212	0.102495	0.129144	0.0999604	0.0593126	0.0647804	0.0843271	0.0376852	0.0743772	0.059216	0.181002	0.20329	0.157292	0.0429452	0.0527458	0.058344	0.0933893	0.117227	0.100071	0.197719	0.0954913	0.251595	0.121724	0.0581555	0.037388	0.0565307	0.0584887	0.0763768
Undecane_16.24 min	0.0966786	0.0766848	0.0133635	0	0	0	0.195983	0	0	0	0.0112882	0	0	0	0	0.287499	0.173883	0.040541	0.331364	0	0.697867	0	0	0	0.126753	0.038448	0	0	0	0
Linalool_16.35 min	1.35926	1.5957	0.309836	0	0	1.78684	0.374927	0.504167	0.172938	0.022322	1.11078	0.895592	0.396205	0	0	1.16191	0.484377	0.427721	0.0256271	0.0176021	0.993868	1.99854	0.559429	0	0	0.672337	1.30268	0.276735	0.458267	0
Unknown_16.67 min	1.10161	1.55765	0.824482	0.809523	0.933062	0.499276	0.325062	0.380437	0.600715	0.299503	0.779642	0.441493	1.21496	1.99454	1.28124	0.313913	0.400156	0.443732	0.56461	0.704746	0.887357	0.994829	0.811113	1.59334	0.880336	0.427588	0.304819	0.431023	0.467783	0.491215
Unknown_17.01 min	0	0	0	0.561705	0.164071	0	0.0896861	0	0	0	0.609044	0.266943	0	0	0.991431	0	0	0	0	0.379865	0	1.01551	0	0.139755	0	0.198306	0.212333	0.138498	0.0440221	0
cis-p-Menth-2-en-1-ol_17.12 min	0.0345188	0	0.0862541	0	0.132588	0.00142577	0.00857153	0.0186745	0.0783763	0	0	0	0	0.0760128	0	0	0.0143227	0	0.010013	0.0906072	0	0.0105836	0	0	0	0.00624209	0	0.0167637	0.007533	0
EZ-alloocimene_17.20 min	0.0683222	0.0844442	0.0929831	0.0596045	0.0974418	0.0322182	0.0973392	0.0578341	0.196833	0.0556893	0.0599988	0.0811324	0.251153	0.126229	0.166398	0.0346943	0.0687811	0.123966	0.150565	0	0.109877	0.101501	0.232544	0.325687	0.228618	0.080058	0.0962153	0.151372	0.110444	0.0536378
Unknown_17.85 min	0	0	0	0.334009	0	0	0.0998282	0	0	0	0	0.607221	0	0.350923	0.630431	0.000699493	0	0	0	0.0393887	0	0.091174	0	0	0	0.382385	0.49182	0.175465	0	0
Unknown_17.89 min	0.0764654	0.110344	0.15971	0.125202	0.142288	0.00290762	0.244766	0.0622536	0.144163	0.0640133	0.120263	0.209912	0.342522	0.3495	0.183169	0.0155315	0.0691979	0.119721	0.379819	0.387456	0.0423418	0.276374	0.365678	0.455061	0.304493	0.0727234	0.120434	0.147897	0.0931982	0.10299
Unknown_18.49 min	0.306268	0.637656	0.233773	0.266627	0.201879	0.132953	0.0301479	0.0398401	0.159872	0.0724766	0.118058	0.12472	0.226075	0.597228	0.691929	0.0448094	0.0705788	0.0992834	0.212755	0.165289	0.138719	0.103951	0.289758	0.480125	0.355049	0.0622174	0.0333547	0.191676	0.0549954	0.10937
Unknown_19.90 min	0.0699766	0	0.0583641	0.137616	0.0109165	0	0.096695	0.0486502	0.0177684	0	0	0.142161	0.0395892	0.154825	0.170641	0.0402496	0.0011709	0.0121512	0.0280821	0.0586067	0.0942044	0	0	0.0185746	0	0.124726	0.127601	0.0130702	0	0
Cuminaldehyde_20.78 min	3.15115	4.4059	2.4856	2.52006	4.80692	1.3176	0.917185	1.14247	1.91594	0.785635	3.07416	1.29882	4.3136	8.04715	3.32363	1.05916	1.10061	1.26303	1.61361	2.08165	2.20827	2.2531	1.96675	5.85721	2.6436	0.94644	1.51171	1.08742	2.52247	1.67054
Piperitone_21.12 min	0.146624	0.693295	0.102181	0.175398	0.112482	0.23555	0.108006	0.157551	0.17884	0.0768013	0.0630806	0.120571	0.201242	0.21082	0.486889	0.0102216	0.052467	0.116248	0.249099	0.159019	0.157222	0.245405	0.254318	0.505521	0.719437	0.0820049	0.00792998	0.216503	0.0365908	0.103568
1,2-Benzisothiazole_20.27 min	0.0583878	0.185059	0	0	0.310723	0	0.00530871	0.00639822	0.0406147	0.0658014	0.14339	0	0	0	0	0	0.0474052	0	0	0	0	0	0.0437377	0.192933	0	0	0	0.00939472	0.0365774	0.0731875
1H-Pyrrole, 3-methyl_6.94 min	0.966132	0	0	0.98419	0	0	1.4285	0.76938	0	0	0	2.2166	0	0	2.05093	1.1521	1.05732	0	0	1.94452	2.56421	0	0	0	0	3.02069	2.82841	1.19197	0.357567	0
Unknown_22.85 min	1.65437	2.17073	0.843552	0.285978	0	0.988488	0.843551	0.680209	0.184799	0.371114	2.01817	1.99999	0.442051	0.172859	0	1.45327	0.655344	0.67974	0.0729852	0.00270168	3.60875	1.8085	1.6072	0	0.112426	0.609673	1.60454	0.67962	0.188938	0
Unknown_23.75 min	0	0	0	0	0	0	0.122941	0	0	0	0.00954561	0	0	0	0	0.191862	0.00481363	0.00642135	0	0	0.524455	0	0	0	0	0.107204	0	0	0	0
Unknown_23.96 min	0	0	0	0.142115	0.0441506	0	0.11024	0	0	0	0.023081	0.312647	0	0	0.180217	0	0	0	0	0.117349	0	0.127058	0	0	0	0.187879	0.369625	0.0544866	0	0
Unknown_24.54 min	0.0129531	0.0230585	0.00961829	0.0467554	0.0615252	0.0243647	0.0918804	0.796866	0.0255193	0.133985	0.0257101	0.0507262	0.00855258	0	0	0.00924761	0.161007	0.00397217	0.0375852	0.0818172	0.0622108	0.0862747	0.0797511	0.0304843	0	0.142093	0.0167205	0.0207286	0	0
Unknown_25.16 min	0.270081	0.536338	0.00346459	0	0.120766	0	0.0896924	0.0845757	0.132184	0	0.0601107	0	0	0	0	0.118687	0.0434767	0.0722697	0.0044633	0.0287097	0.114956	0.307212	0.00855444	0	0	0.0731613	0	0	0.0871331	0
Unknown_26.38 min	0.17928	0.406561	0.0884294	0.194531	0.27904	0.168744	0.553693	0.335146	0.114462	0.0388696	0.247273	0.0656566	0.328343	0.209022	0.165999	0.110666	0.0629563	0.0773206	0.168633	0.0923466	0.123291	2.19533	0	0.415506	0.155468	0.0603301	0.161112	0.0632572	0.214307	0.0865248
Unknown_26.87 min	0.23524	0.395406	0.194278	0.128622	0.306935	0	0.0160566	0.0477691	0	0	0.347648	0.132901	0.382692	0	0.716195	0	0	0	0	0	0.025145	1.28104	0.677906	0.451181	0	0.00562117	0	0.0238424	0	0
Unknown_26.96 min	0	0.462699	0	0	0	0	0.0822621	0	0.158099	0	0.026984	0	0	0	0	0.125778	0	0.0169551	0	0.0261235	0	0.231092	0	0	0	0	0	0	0	0
Unknown_27.32 min	0.0634122	0	0.117041	0.0226424	0	0	0.030531	0.00619548	0	0	0.195315	0	0.0632499	0	0.117571	0.149465	0	0	0.00187832	0	0.140841	0	0	0.0736618	0	0.0628699	0.025688	0.146363	0	0.00910017
alpha-Bulnesene_27.94 min	0.116872	0.140263	0.238006	0.138551	0.240427	0.0402616	0.141915	0.0504025	0.170231	0.0483279	0.11392	0.236871	0.176157	0.214792	0.18498	0.0538219	0.0626871	0.083841	0.159615	0.172169	0.0787204	0.144865	0.260034	0.340785	0.131357	0.0764368	0.0641362	0.127962	0.134019	0.105544
Unknown_28.32 min	0.53885	0.379996	0.387417	0.355448	0.934579	0.273553	0.371443	0.130553	0.216139	0.296649	0.688699	0.524137	0.299572	0.423888	0.920734	0.17542	0.181183	0.137515	0.294277	0	0	0.312255	1.32997	0.920477	1.22106	0.159411	0.142539	0.06412	0.14106	0.512227
Unknown_28.41 min	0.0975954	0.0558971	0.364322	0.140352	0.0995202	0.0451119	0.19417	0.0267443	0.213707	0.0729683	0.0453504	0.324976	0.26796	0.368566	0.115303	0.0672687	0.0960396	0.0897686	0.232423	0.244001	0.113172	0.193508	0.337365	0.225473	0.175724	0.054192	0.0761599	0.223691	0.0511375	0.0281203
Unknown_28.91 min	0.919727	0	0	0.291525	0	0	0.139395	0.15919	0.321608	0	0.712264	0	0.460281	0	0	0.33373	0	0.322358	0	0	0.798671	0.390394	0	0.119296	0	0.429007	0.247775	0	0.0999496	0
Unknown_29.29 min	0	0	0.224133	0.0509329	0.298769	0	0.179628	0.015797	0.310329	0.0271188	0	0.302319	0.170342	0.208521	0	0.0484175	0.113581	0.179537	0.157241	0.17499	0.0317333	0.0228632	0.142901	0.561981	0	0.100126	0.0762444	0.254296	0.112493	0
Unknown_29.42 min	1.74497	0.998614	1.30283	1.04743	3.14657	1.13266	1.46856	0.429521	0.734051	1.17946	2.02829	1.52157	0.843351	0.978625	2.76894	0.634739	0.689174	0.42994	1.12738	0	0	0.81888	4.08548	2.79939	4.89445	0.512776	0.525929	0.171547	0.571841	2.26643
Dendrolasin_29.56 min	0.114295	0	0.999402	4.7573	1.97746	0.667241	1.79926	0.290211	2.04919	8.58799	0	3.83219	1.13401	0.970044	0.742021	1.31434	1.52221	2.64303	0.233326	0.0832731	0	0.167657	0.0414542	0.456158	20.3781	1.55479	2.7459	1.20122	4.13903	21.6001
Unknown_29.95 min	0.269631	0.149922	0.20207	0.161618	0.467959	0.158469	0.223055	0.0643875	0.107901	0.180778	0.283147	0.224397	0.125009	0.161399	0.413401	0.0942157	0.10008	0.0600039	0.175412	0	0	0.125429	0.602439	0.367213	0.76743	0.0729238	0.0861312	0.0391224	0.0871997	0.332037
Unknown_30.22 min	0.13115	0.118411	0.102202	0.113578	0.321551	0.113505	0.149976	0.0513561	0.0891986	0.129161	0.136322	0.137837	0.0918077	0.101583	0.31787	0.0642453	0.0864072	0.0549258	0.115638	0.0213905	0	0.144656	0.227954	0.292473	0.407965	0.063549	0.0731783	0.0261802	0.105748	0.306527
Unknown_30.82 min	0.277837	0.325381	0.160648	0	0.324961	0	0.0261751	0.038471	0.0418632	0.0150325	0	0.431887	0.0480742	0	0	0	0	0	0	0	0	0.340924	0.538356	0	0	0	0.0725258	0.0292282	0	0
Unknown_31.03 min	1.64765	0.596091	1.12631	1.06319	3.13214	1.49184	1.63415	0.503015	0.744256	1.47155	1.2456	0	0	0.608242	2.15484	0.8422	0.78196	0.387052	1.1739	0	0	0.379426	3.09426	2.38118	4.74678	0.526501	0.420351	0.0958931	0.709368	3.33031
Unknown_32.18_ min	0	0.395937	0.133671	0.0762237	1.48744	0	0	0	0.0176548	0	0.982125	0.11371	0	0.0198722	0.124316	0	0.0123808	0.0227273	0	0.0895958	0	0	0.0883211	0.685914	0.0529906	0.0542631	0.0228873	0.0290238	0.228462	0.00110949
Unknown_5.31 min	0.179951	0.138649	0.586628	0	0.653457	0.393924	1.11029	5.72617	1.01114	0.98709	0	0.625553	1.55722	0	0	0.329837	0.915206	0.449312	0.672856	1.12402	1.30896	0.366622	1.00223	0.7966	0	1.62504	0.383505	0.505498	0.61502	0
Unknown_5.72 min	0.541301	0.53866	0.174907	0.129827	0.102044	0.897499	0.250103	0.178537	0.112526	0.109993	0.518971	0.322338	0.0142077	0.0833009	0.0537809	0.922194	0.305752	0.294733	0.0233417	0.0971753	1.02488	0.611919	0.262735	0.0509979	0	1.44226	1.04407	0.144258	0.122337	0.148207

## Sheet: Table_S4
Table S4
Peak area from the volatile organic compounds detected in tomato leaves during long-term herbivory. Volatiles were analyzed in leaves of plants that were challenged with Manduca sexta (+Ms) for 10 days, and in not infested leaves. Plants had been inoculated with Rhizophagus irregularis (+Ri) or Trichoderma harzianum (+Th) or not inoculated (Nm).
Highlighted compounds belong to the chemical group of green leaf volatiles (GLV)	Sample ID
Volatile identification_retention time	Nm-1	Nm-2	Nm-3	Nm-4	Nm-5	Nm+Ms1	Nm+Ms2	Nm+Ms3	Nm+Ms4	Nm+Ms5	Ri-1	Ri-2	Ri-3	Ri-4	Ri-5	Ri+Ms1	Ri+Ms2	Ri+Ms3	Ri+Ms4	Ri+Ms5	Trich-1	Trich-2	Trich-3	Trich-4	Trich-5	Trich+Ms1	Trich+Ms2	Trich+Ms3	Trich+Ms4	Trich+Ms5
(Z)-3-Hexenyl acetate_13.11 min	0	0	0	0	0.775582	0.144347	0.154453	0.451444	0.27534	0.475173	0.398695	0.00104771	0	0.0134749	0	0.147482	0.182162	0.517449	0.576511	0.161831	0.0319227	0	0	0.00860428	0	0.720474	0.208964	0.489053	0.129247	1.93238
(Z)-3-Hexenol_7.54 min	0.0563083	0.0361465	0.0992419	0.766961	1.33685	0.543292	0.419097	0.304185	1.87772	0.696145	0.212658	2.28088	0.12898	0.124634	1.39301	0.464853	0.660752	1.41359	0.862272	0.792079	1.38877	0.300481	0.0906619	0.960377	0.252972	2.32876	0.865737	2.4697	0.693133	5.60311
Unknown_10.65 min	0.143897	0.473954	0.336906	0.0466083	0.0302878	0.165072	0.680605	1.31608	0.212252	0.0113526	0.0326607	0.784641	0.52195	0.114034	0.0521392	0.209481	0.845555	0.362927	0.197934	0.0555142	0.0326103	0.0822752	0.213336	0.178867	0.0655253	0.237124	0.295904	0.388357	0.142329	0.126915
Benzyl alcohol_14.31 min	0.232753	0.273612	0.187259	0.134842	0.470798	0.414122	0.210336	0.707007	0	0	0.453324	0.693306	0.489354	0.192006	0.240935	0.271328	0.453557	0.464411	0.27401	0	0.346492	0.193185	0	0.12974	0.0478642	0.643604	0.363704	0.16212	0.244938	0.149452
Ethyl butanoate_5.39 min	0.000214962	0	0.011655	0	0.00353534	0.0490451	0.0978019	0.793666	0.0452165	0.0301824	0.00473005	0.00755594	0.00463173	0.00648563	0.00289845	0.0417543	0.197894	0.256902	0.073644	0.00260798	0.00434348	0.00213385	0.00120583	0.0101331	0.00140682	0	0.0496029	0.186033	0.0290286	0.00515646
Unknown_29.81 min	0.148063	0	0.0742935	0.0796008	0.15214	0	0.0537071	0	0.196839	0.0339016	0.103464	0.0383233	0.0424182	0.0385691	0.140355	0.0462467	0.0601953	0.0916152	0.0493778	0.0169502	0.0692495	0.0441262	0	0.0909224	0.255451	0.0260457	0.0535273	0.0229619	0.191465	0.0458672
p-Cymen-7-ol_22.31 min	0.296673	0.556833	0.460649	0.447632	0.565575	0.41444	0.293684	0.398771	0.346991	0.433432	0.600735	0.588393	0.646573	0.665806	0.922579	0.374485	0.279163	0.36332	0.51662	0.673804	0.271723	0.489234	0.249753	0.139622	0.753305	0.345117	0.6248	0.246676	0.464385	0.564957
Decanal_19.70 min	0.106317	0	0.248024	0.140498	0.372971	0.0668189	0.146849	0.474665	0	0.0366809	0.623044	0.942582	0	0.147933	0.176615	0.008031	0.0951655	0.535247	0.0320579	0	0.27533	0.0414887	0	0.0868975	0	0.315725	0.397045	0.04252	0.841267	0.356904
Unknown_6.71 min	0	0	0	0.00519073	0	0.0141936	0	0.0472445	0.585723	0	0	0	0	0	0	0	0	0	0	0	0.00631279	0	0	0.00807797	0	0.00603558	0.0112828	0	0	0
Unknown_17.25 min	0.127173	0.0846598	0.150584	0.172491	0.134835	0.0427342	0.0856416	0.050704	0.118734	0.1506	0.168757	0.0630916	0.0795115	0.130253	0.142893	0.131202	0.0429849	0.0767413	0.0797854	0.0689882	0.0965165	0.106317	0.111911	0.121612	0.151417	0.0643125	0.124073	0.0848779	0.142428	0.109425
Dodecanal_25.45 min	0.12545	0.0490291	0.074175	0.0590006	0.0520098	0.306044	0.102428	0.284126	0.161975	0.0610799	0.32539	0.241001	0.160811	0.0752041	0.0607854	0.197432	0.207023	0.113856	0.0746982	0.000170031	0.185929	0.119156	0.032084	0.0496425	0.0360235	0.100043	0.509536	0.0915344	0.119357	0.0626048
Unknown_8.45 min	1.44181	0.18139	0.686302	0	0	0.394858	0	1.27429	0	0.475328	0.178704	0.380397	0.404785	0	0	0.520055	1.78365	0.755421	1.17072	0.522485	1.24679	0.288016	0	0.251559	0	1.14278	0.645208	1.30979	0.592295	0.583039
GLV_17.69 min	0.0912592	0.0567269	0.0591089	0.0423977	0.0539266	0.0388404	0.0364069	0.0563127	0.0290495	0.0620253	0.0525162	0.0472845	0.0766999	0.0878988	0.12562	0.0559479	0.0726213	0.0800297	0.131915	0.101811	0.0333095	0.0515875	0.0262829	0.0347197	0.103334	0.069359	0.0440633	0.0518335	0.106164	0.0731485
(Z)-3-hexenyl butanoate_19.06 min	0.0584859	0.225384	0.114021	0.120692	0.269305	1.26348	1.45857	4.26754	0.260433	3.52869	0.555675	0	0.0692901	0.38923	0.13277	0.994349	2.68193	2.2373	2.70427	0.449868	0.119502	0.0139824	0.0548076	0.103926	0.0256306	3.24889	0.487405	1.78033	0.850916	8.06885
(2Z)-2-Pentenyl butyrate_16.08 min	0.000115901	0.000680923	0.000606755	0.000148345	0.00155785	0.0503337	0.0367594	0.160007	0.00279153	0.111215	0	0	0.000657033	0	0.000559144	0.00785627	0.0861273	0.0613707	0.0894437	0.00961921	0.000349831	0.00466485	0.000117106	0.00165881	0.00117159	0.0690931	0.0142627	0.0673921	0.0170317	0.210159
(Z)-3-Hexenyl propionate_16.28 min	0.0681254	0.0613896	0.0939585	0.044584	0	0.215426	0.126143	0.440678	0.51322	0.235999	0.0655609	0.141663	0.163011	0.110181	0.0266923	0.237229	0.226654	0.25319	0.397137	0.085005	0.0996306	0.0261734	0	0.0823191	0.0396604	0.448392	0.192616	0.247967	0.215309	0.661
Hexanal_5.32 min	0.633302	0.24965	0.355434	0.457869	0.449646	0.204976	0.347306	0.396434	0.525564	0.339642	0.202519	0.711415	0.226959	0.193787	0.280503	0.558495	0.357921	0.49708	0.259096	0.391813	0.209817	0.224132	0.210508	0.363248	0.450451	0.759176	0.366075	0.961579	0.595941	0.831751
Indole_22.41 min	0	0	0	0	0	0.60819	0.0937264	3.35422	0.0398428	1.49326	0.00763748	0.0647625	0	0.0744326	0.0139624	0.161579	0.94188	0.565231	1.40158	0.132324	0.00176421	0	0.00883232	0.00739506	0.0200573	0.143613	0.174342	0.44274	0.132993	2.39315
Methyl Salicylate_19.24 min	0.251736	0.0968406	0.0571422	0.186671	0.823253	0.119743	0.335115	0	0.232148	0.579235	0	0.0896905	0	0	0.326717	0.257078	0.410448	0.360658	0.116593	0.396649	0.14135	0.0501474	0	0.215502	0.0648022	0.180426	0.0236648	0.0378215	0.414303	0.0816815
Unknown Terpenoid_25.18 min	0.0257925	0.0408322	0.0356036	0.0411498	0.0294425	0.0421955	0.0187962	0.0772932	0.0661854	0.0438373	0.0563043	0.0572904	0.054313	0.116258	0.0881843	0.0482376	0.0343546	0.028625	0.0785474	0.0753893	0.0399953	0.031315	0	0.0236726	0.0432216	0.0609764	0.094649	0.0330855	0.0522065	0.0825831
Unknown Terpenoid_26.24 min	0.237553	0.0916	0.0968529	0.0773848	0.0991655	0.0800343	0.0988512	0.00924871	0.0928998	0.041745	0.115752	0.0479495	0.0940454	0.0603279	0.0921892	0.122172	0.113776	0.0506985	0.0184598	0.0649503	0.109937	0.0820349	0.19283	0.116843	0.126825	0.0342762	0.0599836	0.0252644	0.114351	0.000864494
gamma-Muurolene_27.15 min	0.00292647	0	0	0.0142281	0.0924814	0	0	0.0505619	0	0	0.101159	0	0	0.0431614	0.0162494	0.0160276	0.000315281	0.0126626	0	0	0.149771	0.0132845	0	0.0206066	0	0	0	0	0.0144208	0
Germacrene D_27.26 min	0.204774	0.0488152	0.050407	0.0921025	0.128292	0.0553071	0.112196	0	0.106921	0.0114268	0.0932831	0.0642837	0.0288464	0.0493525	0.12431	0.0467253	0.0429131	0.085106	0.0285436	0.0392277	0.0668663	0.0676921	0.0300378	0.15209	0.194345	0.0473463	0.0282142	0.0168391	0.0871338	0
Delta-selinene_27.42 min	0.0434911	0.0143399	0.0277352	0.0191274	0.0659508	0.0120358	0.014167	0.000279359	0.0201092	0.0281503	0.00819872	0.00774884	0.00828368	0.00544231	0.00387068	0.0604566	0.0300946	0.00620939	0.000706386	0.00604182	0.0528882	0.0174092	0.101094	0.044302	0.010961	0.00382642	0.0161529	0.00252408	0.0522973	0.00151663
alpha-Muurolene_27.71 min	0.0394745	0.0238383	0.0450514	0.0202841	0.0122066	0.0590345	0.00154495	0	0	0.000860629	0.0797255	0.0317494	0.0337625	0.0441859	0.0441299	0.0480926	0.0401401	0.0374234	0.043451	0.039651	0.0556024	0.0339397	0	0.0214909	0	0.0512083	0.0445936	0.0461107	0.0572844	0.0292465
Unknown Terpenoid_29.21 min	0.0673075	0.0396457	0.0247383	0.0417966	0.0665064	0.0222581	0.0413627	0.00181254	0.0384832	0.0178556	0.0311631	0.020044	0.0221825	0.0326624	0.0617419	0.0319932	0.026969	0.0336306	0.0236165	0.0299822	0.0381186	0.0302914	0.0265623	0.0412003	0.052021	0.0204607	0.0340753	0.00886857	0.0505028	0.0121351
Unknown_22.88 min	20.2625	16.0795	7.61656	1.67004	0.57797	51.9948	16.6478	27.788	5.89835	0.760084	38.8555	25.5964	13.0742	3.25187	0.674948	31.4526	23.8124	8.51156	2.02951	0.626686	30.6173	19.4974	9.41581	4.11662	1.91771	14.6816	71.5031	6.06205	1.42736	0.293686
alpha-thujene_ 9.97 min	0.135006	0.358561	0.266267	0.200936	0.172773	0.162402	0.281917	0.505486	0.220283	0.196225	0.121643	0.319984	0.376249	0.258214	0.21741	0.253966	0.307571	0.190396	0.174279	0.226848	0.183732	0.204976	0.620614	0.23588	0.265122	0.119259	0.248623	0.207214	0.208855	0.204014
alpha-terpinene_13.37 min	12.1816	18.1262	14.829	16.8393	12.4279	13.4506	11.6237	9.98378	10.9424	12.1536	13.5975	8.80183	14.8818	16.3932	16.514	16.9766	7.81982	10.2973	10.6716	16.9582	10.5342	16.4792	30.1476	15.6336	15.7563	8.00461	15.4933	10.7457	13.5937	10.7258
beta-Phellandrene_14.02 min	335.881	535.211	474.651	440.119	414.172	457.845	380.304	600.108	496.825	416.423	488.673	413.946	519.43	554.97	573.541	477.06	354.634	383.633	424.134	639.649	358.815	440.229	717.389	349.565	519.936	302.049	524.948	362.356	445.294	438.842
cis-beta-ocimene_14.14 min	2.08176	1.06644	1.42948	1.69467	1.46826	1.05569	1.24876	0.788666	2.46717	1.54871	2.08009	0.969015	1.11148	1.64353	2.2624	1.93641	0.842577	1.19268	0.943094	1.09775	1.14898	1.04303	1.94945	1.22803	2.27356	1.10393	1.64897	1.11526	1.1237	1.54855
trans-beta-ocimene_14.49 min	8.62298	8.91585	8.4529	8.83638	6.55444	6.26528	6.40011	7.69503	8.51013	6.90942	9.07652	5.82649	7.89831	8.31991	10.7505	8.31862	5.02597	6.56786	5.88174	7.75947	5.51701	7.52251	12.8913	8.00218	10.0176	4.82294	8.49186	5.99046	6.90754	6.22775
gamma-Terpinene_14.84 min	2.86781	4.08103	3.56612	3.13874	2.88361	2.93427	2.49491	3.05058	2.54221	2.86121	3.50846	2.22372	3.63711	3.58323	3.91606	3.18988	2.42565	2.48688	2.42856	4.1396	2.34345	3.41852	6.49153	3.16761	3.4668	1.70663	3.14015	2.26081	2.92504	2.33908
alpha-Terpinolene_15.75 min	4.00208	5.79192	4.86838	4.37437	4.02394	3.61924	3.2404	3.68647	3.43001	3.62372	5.25917	2.71307	4.6118	4.73775	5.03995	4.01549	2.96303	3.18925	3.0095	5.14371	2.92382	4.98051	8.14399	4.59106	4.66365	2.1874	4.12128	2.53549	3.73688	2.73143
Unknown Terpenoid_16.78 min	0.932915	1.48222	1.25731	1.04798	1.12362	0.981437	0.86181	0.798548	0.681154	0.999506	1.32021	0.62582	1.19021	1.13805	1.22226	1.01695	0.756371	0.824277	0.763151	1.33187	0.802066	1.18253	1.99297	1.11887	1.14304	0.541739	1.02692	0.620352	0.985559	0.57279
alpha-pinene_10.19 min	3.38932	9.2795	4.93804	5.36168	4.10001	5.2817	7.47646	7.86209	5.80833	4.74874	4.54955	9.54849	7.96197	7.42433	6.25996	7.84233	6.6804	3.75729	4.12782	6.08786	5.98605	7.04236	21.0331	5.64141	7.43671	4.39887	8.51799	5.23052	4.54192	5.93131
E,E-cosmene_17.37 min	0.529445	0.89813	0.75548	0.723738	0.765832	0.633028	0.573048	0.768812	0.629121	0.731797	0.952644	0.656107	0.822026	0.953982	0.946967	0.721471	0.567931	0.606871	0.766175	0.98425	0.659676	0.799431	0.568743	0.464018	0.721277	0.546929	0.853683	0.50659	0.756021	0.704619
P-Mentha-1-3-dien-8-ol_18.73 min	0.156319	0.208049	0.191409	0.176791	0.19731	0.188749	0.200898	0.164793	0.206618	0.109778	0.240335	0.178834	0.128962	0.208584	0.267546	0.12546	0.228941	0.218817	0.166603	0.271347	0.202685	0.16327	0.0479937	0.151696	0.196381	0.123359	0.240774	0.0869138	0.211646	0.103345
Unknown Terpenoid_23.27 min	0.292744	0.100583	0.109725	0.105184	0.189932	0.118336	0.194994	0	0.147488	0.0576639	0.0785073	0.0959054	0.0146661	0.0497953	0.126329	0.134001	0.129828	0.11004	0.00415678	0.0183238	0.165552	0.121866	0.0857368	0.219656	0.170048	0.0630109	0.0481662	0.00910615	0.151364	0
delta-elemene_23.36 min	3.22326	1.17105	1.06099	1.14126	1.61092	1.15016	1.64324	0	1.58535	0.4161	0.937712	0.868857	0.355008	0.387781	1.05191	1.15338	1.17436	0.935774	0.21608	0.386484	1.28278	1.07703	1.05494	2.13866	1.55874	0.580251	0.647184	0.288941	1.6488	0
Unknown Terpenoid_23.99 min	0.0105282	9.42593e-05	0.0452011	0	0	0.0379817	0.0276654	0.00386527	0	0.0010071	0	0.0238997	0.0401923	0.023064	0.0371421	0	0.0183316	0.0242745	0.0166531	0.0177089	0	0	0	0.00321362	0.0132049	0.0254207	0.0266567	0.0119545	0.0633393	0.037366
beta-Elemene_24.86 min	0.311254	0.108661	0.129571	0.152689	0.35906	0.0535116	0.140706	0	0.159022	0.0540961	0.155798	0.082124	0.0495074	0.0482129	0.22691	0.110315	0.146118	0.104141	0.021234	0.033885	0.186856	0.115491	0.0306942	0.245351	0.248058	0.0660031	0.032917	0.0292801	0.202052	0
377-Trimethyl-135-cycloheptatriene_11.66 min	8.8987	31.1431	31.4689	19.0885	14.4927	20.7492	21.9692	22.7615	21.1232	19.4224	25.6261	19.7334	19.4774	29.4563	22.7705	25.5934	16.4176	21.4453	22.7126	37.7218	16.725	26.9635	37.368	19.4513	43.1829	25.4611	25.0357	20.7018	17.049	23.6867
Caryophyllene_25.69 min	12.2406	2.38133	10.776	9.73168	15.4478	3.65802	7.28382	0	28.0755	8.53175	14.2836	4.20474	6.56468	6.76623	11.6051	9.47927	6.13092	6.43201	2.65177	3.79807	14.5598	6.98935	15.9786	12.2872	20.9858	2.18788	6.82449	2.55235	13.9235	0.876595
alpha-Humulene_26.61 min	5.94716	0.686148	4.42787	3.83449	8.1767	1.1295	3.02097	0	10.0474	3.40209	5.0003	1.401	2.12655	1.96671	5.13553	3.7122	2.59246	2.49027	0.706878	1.17337	6.99881	2.73178	5.62917	6.56455	9.25177	0.710371	2.30688	0.685117	6.83699	0
Unknown Terpenoid_11.74 min	1.16324	4.40692	3.42323	1.86516	1.0281	1.3976	5.1293	10.3676	2.82293	0.99901	1.14207	6.61834	4.15467	2.59623	1.9458	1.49389	5.01687	3.84841	1.95134	1.95528	0.945336	1.55705	3.36871	2.04221	2.59713	1.05392	1.6435	3.14525	1.88656	1.38447
beta-Pinene_11.86 min	0.44287	0.977854	0.71062	0.617942	0.422921	0.899138	0.917081	1.13236	0.762623	0.462104	0.702065	1.17298	0.867554	0.832265	0.697173	0.909327	0.859477	0.59747	0.540463	0.699176	0.673037	0.792818	1.57733	0.600397	0.952319	0.6708	1.18434	0.677759	0.622152	0.586414
Myrcene_12.46 min	12.0217	7.82091	10.2601	13.7682	9.17959	6.50632	12.3858	10.035	16.1373	8.31339	10.191	8.26633	10.0185	11.4916	12.8063	13.7059	6.12289	9.36937	6.72975	7.89155	7.68551	7.68129	14.2628	11.5769	15.0221	7.38459	10.181	9.62302	8.88392	10.066
2-Carene_12.75 min	56.7046	92.7288	71.9577	80.1917	67.4164	87.4365	71.0847	82.2404	86.6258	66.9887	70.0189	80.5616	88.0998	96.17	95.432	91.5151	57.2236	60.8212	71.7409	99.7295	66.6689	77.6328	134.871	24.2411	90.198	53.7878	102.08	61.7617	75.9929	75.88
alpha-Phellandrene_12.98 min	39.1451	62.2299	49.5232	49.9668	41.4346	50.63	42.0384	36.6241	39.7732	45.0578	46.4247	33.1778	50.9661	53.8875	51.0955	60.7609	32.8944	36.6872	38.4858	60.9427	40.5033	52.9837	115.894	48.1391	53.77	28.8401	61.8225	37.9108	46.4309	39.0439
Unknown Terpenoid_22.07 min	0.350508	0.587806	0.39615	0.629165	0.685733	0.441567	0.469377	0.49368	0.22238	0.531547	0.724754	0.686289	0.569255	0.794793	0.982696	0.494462	0.31889	0.52274	0.667586	0.67162	0.390951	0.629105	0.223552	0.318449	0.923442	0.61796	0.378821	0.586328	0.458275	0.735389
p-Cymenene_15.94 min	0.440652	0.954583	0.9375	0.730381	0.990633	0.380272	0.419388	0.911816	0.658219	1.00148	0.951075	0.477644	0.96284	0.909713	0.915422	0.882985	0.614191	0.449019	0.709934	1.04725	0.950339	0.702008	0.981686	0.561605	0.603331	0.427867	0.947275	0.403887	0.852328	0.754835
1H-Pyrrole, 3-methyl_6.94 min	3.35161	1.11561	2.10374	1.25482	0.234716	2.12959	1.62869	5.8747	3.02953	1.11663	1.96546	1.8543	1.94127	1.17497	0.295134	4.48004	5.06684	3.24423	4.04889	1.7127	4.22973	1.46704	0.933363	1.54499	0.466379	3.21336	4.30358	4.76097	3.52517	1.95228
Unknown_16.67 min	0.25466	0.407578	0.342586	0.31424	0.359053	0.253774	0.225542	0.363966	0.268861	0.34373	0.430726	0.262881	0.422887	0.406868	0.419213	0.323707	0.256658	0.248928	0.330453	0.402311	0.308758	0.36586	0.325039	0.229802	0.3055	0.213062	0.375494	0.199432	0.32893	0.265868
cis-p-Menth-2-en-1-ol_17.12 min	0.0659071	0.0942971	0.051298	0.0275516	0.0494318	0.0589076	0.0331044	0	0.0123273	0	0.00259094	0.101753	0.00376745	0.00384365	0.0851126	0	0.0807459	0.0957583	0.0351502	0.0285322	0.00302117	0.0211305	0	0.0318642	0.0794097	0.0350082	0.00107519	0	0.0483866	0
Unknown_17.85 min	0.188782	0.013014	0.0687125	0	0	0.119472	0.0199595	0.185043	0.00180098	0.0876285	0.0281456	0.122793	0.0316313	0.0016677	0	0.0413996	0.191738	0.0977512	0.0550533	0.0162176	0.133781	0.0661268	0	0.01433	0.0114247	0.195731	0.117002	0.140054	0.172862	0.0298522
Unknown_17.89 min	0.0690752	0.0365861	0.0579456	0.0427912	0.0396932	0.0244863	0.033146	4.3372e-07	0.146205	0.0343845	0.0483899	0.0234639	0.021958	0.0318671	0.0543278	0.0526031	0.029193	0.0209961	0.0263276	0.0343911	0.0389978	0.0310827	0.0979036	0.0605155	0.0814458	0.0186323	0.0277662	0.0123169	0.0355838	0.0239287
Unknown_18.49 min	0.0379145	0.0881806	0.0572562	0.0547184	0.118369	0.052765	0.0448568	0.100923	0.0527123	0.108741	0.0701989	0.0326644	0.0906862	0.0686159	0.0562842	0.0835643	0.0844649	0.0395715	0.0421379	0.114302	0.111927	0.0651633	0.118872	0.0394265	0.0512094	0.0226772	0.0813136	0.0239328	0.0672863	0.0440721
Unknown_19.84 min	0.0788188	0.0237725	0.0697527	0	0	0.0195818	0.0155753	0.0696126	0.0496998	0.108617	0.0164	0.027904	0.0566612	0.0332425	0	0.0258744	0.0959183	0.0173566	0.103217	0.0811548	0.0210981	0.00696955	0	0.0229187	0.00524934	0.06387	0	0.164167	0.137084	0.0584805
Unknown_19.90 min	0.0625351	0.0524126	0.0796221	0.0342669	0.00768488	0.0369122	0.0350253	0.0616948	0.0143426	0.0754137	0.0351812	0.0324401	0.0589581	0.0603628	0.0411949	0.048005	0.0661474	0.0489672	0.0728248	0.100348	0.031449	0.0346173	0.0177134	0.0325401	0.0529196	0.0630788	0.0543003	0.0619043	0.13761	0.0466219
Unknown_20.40 min	0.945587	0.172545	0.553322	0	0	0.412853	0.137574	0.635574	0.0751414	0.0369738	0.260185	0.444877	0.255761	0.0806587	0	0.167108	0.73149	0.451373	0.544767	0.215134	0.401586	0.19771	0	0.104059	0.114363	0.982028	0.316165	0.907505	1.04332	0
Cumi0ldehyde_20.78 min	0.627995	1.13145	0.979669	0.984007	1.20848	0.751369	0.692076	0.955881	0.532075	1.18821	1.25106	1.09295	1.15093	1.52793	1.67273	0.86709	0.689165	0.857202	1.23605	1.63315	0.683152	0.985657	0.657526	0.514253	1.40147	0.898048	0.991026	0.828421	0.928672	1.37022
Unknown_23.64 min	0.308658	0.100718	0.282529	0	0	0.257179	0.183437	0.128288	0.0390358	0.150298	0.00452151	0.0899221	0.146112	0.0928448	0	0.31006	0.330215	0.284831	0.359769	0.286259	0.111818	0.0462365	0	0.116625	0	0.354666	0.0952542	0.430167	0.551703	0.19102
Unknown_23.96 min	0.0901446	0.0246356	0.0884774	0	0	0.00614544	0	0.0871084	0	0.170761	0.047583	0.0936795	0.0650508	0.018597	0	0.0509798	0.210383	0.00899992	0.0504214	0.0196521	0.124439	0.00900512	0	0.0192397	0	0.066691	0.012616	0.0684369	0.131605	0
Unknown_26.38 min	0.0314032	0.0490138	0.0302541	0.0637038	0.0581805	0.0425624	0.0135521	0.0363877	0.0626476	0.09644	0.106965	0.0995482	0.0646542	0.164762	0.14738	0.0746952	0.0474463	0.0404888	0.103025	0.103904	0.0733401	0.04222	0	0.0526612	0.0752214	0.0891213	0.104078	0.107313	0.0666281	0.14534
Unknown_26.75 min	0.248123	0.0324024	0.135207	0	0	0.12176	0.0133834	0.145152	0.0764465	0.16038	0.00714251	0.171125	0.12375	0.0731105	0	0.0882832	0.331555	0.0874224	0.116589	0.18694	0.173123	0.0526906	0	0.0667034	0	0.186111	0.0788999	0.216111	0.226141	0.0478454
Unknown_27.32 min	0.0343543	0.0482335	0.0482688	0.00894863	0.00339303	0.0701608	0.0359788	0.109302	0.0254887	0	0.0210459	0.025518	0.00614387	0.042663	0.0164343	0.0551946	0.0552254	0.0749089	0.0424441	0	0.0945489	0.0338995	0	0.0211736	0.00869678	0.101346	0.0378382	0.112546	0.055835	0.0840492
Unknown_28.32 min	0.0421357	0.01486	0.0332397	0.023743	0	0.047323	0.0254976	0.0943318	0.0428211	0.0415961	0.027125	0.0384366	0.0490054	0.0359554	0.0339096	0.0394851	0.0567894	0.0350203	0.0561486	0.0331807	0.0313362	0.00247577	0.00505449	0.02704	0.00633542	0.0489504	0.0591488	0.0564388	0.0668694	0.00975227
Unknown_28.41 min	0.147727	0.0455316	0.0403979	0.0396838	0.0531198	0.0507435	0.0708257	0	0.0715343	0.0134127	0.0361914	0.034831	0.0147685	0.0122961	0.0475454	0.043197	0.0453644	0.0359484	0.00170399	0.00864311	0.0498558	0.0375105	0.0352393	0.079172	0.0675827	0.0292535	0.028029	0.00751772	0.0604968	0
Unknown_29.29 min	0.275036	0.115297	0.0484703	0.0939962	0.522524	0.00159706	0.0374866	0	0.00759324	0	0.196957	0.128836	0.0400083	0.0352051	0.252995	0.0487434	0.0564245	0.0478575	0	0	0.11839	0.0759617	0	0.285247	0.133475	0.0595859	0.119996	0.0237543	0.183195	0
Dendrolasin_29.56 min	0.0274467	0.0014346	0.00728741	0.0275661	0.0331205	0.274856	0.101732	0.538061	0.804882	0.678608	0.033392	0.0162319	0.137351	0.184073	0.103125	0.0496591	0.22655	0.135056	0.221219	0.111946	0.0237318	0.0404249	0.513669	0.13849	0.0852277	0.0613671	0.243833	0.064237	0.357815	0.177528
Unknown_30.82 min	0.081627	0.0129089	0.0241478	0.0343846	0	0.0578903	0.00801534	0.0797895	0	0.0703845	0.0577475	0.00927389	0.107223	0.025825	0	0.080362	0.0676304	0.0247272	0.0106428	0.136918	0.0116891	0.0190521	0	0.0460182	0	0.0558675	0.069716	0.0348547	0.0965506	0

## Sheet: Table_S5
Table S5
Compounds with significant differences among treatments upon short-term (1d) Manduca sexta herbivory (one-way ANOVA, P value (FDR) cutoff 0.05). The line marks the top 10 compounds that are significantly modulated.
Highlighted compounds belong to the chemical group of green leaf volatiles (GLV)
Volatile identification_retention time	F value	P value	-log10(p)	FDR
(2Z)-2-Pentenyl butyrate_16.08 min	44.976	2.0392e-11	10.691	2.4267e-09
cis-Jasmone_25.03 min	29.283	1.7917e-09	8.7467	1.0661e-07
Indole_22.41 min	27.247	3.6985e-09	8.432	1.4671e-07
(Z)-3-Hexenyl propionate_16.28 min	20.145	6.969e-08	7.1568	2.0527e-06
Unknown GLV_13.14 min	19.694	8.6248e-08	7.0643	2.0527e-06
(Z)-3-hexenyl butanoate_19.06 min	18.87	1.2856e-07	6.8909	2.5497e-06
(Z)-3-Hexenyl acetate_13.11 min	17.429	2.6706e-07	6.5734	4.5401e-06
(E)-2-Hexenal_7.34 min	15.303	8.5741e-07	6.0668	1.2754e-05
GLV 17.69_min	14.951	1.0517e-06	5.9781	1.3905e-05
E,E-cosmene_17.36 min	11.202	1.1841e-05	4.9266	0.00014091
Unknown_16.67 min	10.127	2.6147e-05	4.5826	0.00028286
Propyl butanoate_9.09 min	9.9812	2.9236e-05	4.5341	0.00028992
2-Carene_12.75 min	9.8452	3.2472e-05	4.4885	0.00029725
β-Phellandrene_14.02 min	8.9133	6.8343e-05	4.1653	0.00058092
Unknown_26.87 min	8.7464	7.8467e-05	4.1053	0.0006225
alpha-pinene_10.19 min	8.3383	0.00011071	3.9558	0.0008234
gamma-terpinene_14.84 min	8.2378	0.00012068	3.9183	0.00084479
alpha-Terpinolene_15.75 min	8.0326	0.00014421	3.841	0.00095336
alpha-phellandrene_12.98 min	7.5094	0.0002297	3.6388	0.0014387
p-Cymenene_15.94 min	7.2833	0.00028243	3.5491	0.0016804
Cuminaldehyde_20.78 min	7.0154	0.00036239	3.4408	0.0020535
alpha-terpinene_13.37	6.6486	0.00051393	3.2891	0.0026744
beta-pinene_11.86 min	6.6427	0.00051689	3.2866	0.0026744
Unknown_28.32 min	6.3042	0.00071989	3.1427	0.0033972
Unknown_Terpenoid 16.779 min	6.2899	0.00073012	3.1366	0.0033972
p-Mentha-1,3-dien-8-ol_18.73 min	6.2734	0.00074224	3.1295	0.0033972
alpha-thujene_9.97 min	6.1493	0.00084016	3.0756	0.0037029
Unknown Terpenoid_14.67 min	5.9075	0.0010731	2.9693	0.0045608
Unknown Terpenoid_11.73 min	5.8358	0.001155	2.9374	0.0047397
3,7,7-Trimethyl-1,3,5-cycloheptatriene_11.66 min	5.783	0.0012195	2.9138	0.0048375
Unknown_16.16 min	5.5134	0.0016157	2.7917	0.006202
Unknown_18.49 min	5.4541	0.0017201	2.7644	0.0063968
Unknown_Terpenoid 22.07 min	4.8336	0.003375	2.4717	0.012086
Unknown_Terpenoid 26.24 min	4.8131	0.0034532	2.4618	0.012086
Unknown_12.09 min	4.7033	0.0039051	2.4084	0.013277
Unknown_21.63 min	4.5042	0.0048951	2.3102	0.016181
Unknown_29.95 min	4.3556	0.0058082	2.236	0.01868
Unknown_Terpenoid 29.21 min	4.3039	0.0061674	2.2099	0.019314
alpha-Muurolene_27.71 min	4.1285	0.0075731	2.1207	0.023108
alpha-Bulnesene_27.94 min	4.1046	0.0077902	2.1084	0.023176
Unknown_30.22 min	3.9671	0.0091726	2.0375	0.026623
Unknow_ 29.42 min	3.9377	0.0095009	2.0222	0.026919
Caryophyllene_25.69 min	3.895	0.010001	2	0.027677
Unknown Terpenoid_20.82 min	3.697	0.012712	1.8958	0.034182
Longifolene_25.389 min	3.6833	0.012926	1.8885	0.034182
Piperitone_21.12 min	3.594	0.014423	1.841	0.037311
Ethyl butanoate_5.34 min	3.3655	0.019157	1.7177	0.048505

## Sheet: Table_S6
Table S6
Compounds with significant differences among treatments upon long-term (10d) Manduca sexta herbivory (one-way ANOVA, P value (FDR) cutoff 0.05).
Highlighted compounds belong to the chemical group of green leaf volatiles (GLV)
Volatile identification_retention time	F value	P value	-log10(p)	FDR
Indole_22.41 min	19.206	1.0905e-07	6.9624	4.9491e-06
(2Z)-2-Pentenyl butyrate_16.08 min	18.734	1.3748e-07	6.8618	4.9491e-06
(Z)-3-hexenyl butanoate_19.06 min	8.9755	6.4939e-05	4.1875	0.0015585
Dendrolasin_29.56 min	7.8925	0.00016308	3.7876	0.0029354
(Z)-3-Hexenyl propionate_16.28 min	6.7441	0.00046884	3.329	0.0067513
(Z)-3-Hexenyl acetate_13.11 min	6.3205	0.00070832	3.1498	0.0084999
alpha-Muurolene_27.71 min	4.7866	0.0035569	2.4489	0.036585

## Sheet: Table_S7
Table S7
Results of 3-way ANOVA for the effects of herbivory (H), time (T), inoculation (I) and interactions between them on the emission of the green leaf volatiles hexanal and (Z)-3 hexenyl acetate
Values highlighted in bold indicate significant differences at P value<0.1.
	Hexanal	(Z)-3 hexenyl acetate
Variable	F value; P value	F value; P value
Herbivory (H)	3.428; 0.07	55.686; <0.001
Time (T)	3.276; 0.077	44.633; <0.001
Inoculation (I)	0.71; 0.497	0.737; 0.484
H x T	1.154; 0.288	37.842; <0.001
H x I	0.938; 0.399	0.944; 0.396
I x T	0.808; 0.451	1.38; 0.261
H x T x I	2.604; 0.08	2.53; 0.09

## Sheet: Table_S8
Table S8
Results of multivariate analysis of variance (MANOVA) for the effects of herbivory (H), time (T), Inoculation (I) and interactions between them on green leaf volatile emissions. MANOVA analyses were performed separately for the effect of each fungal mutualist (Rhizophagus irregularis or Trichoderma harzianum)
Values highlighted in bold indicate significant differences at P value<0.1.
For R. irregularis inoculation
Variable	Pillai	F (dfnumdf den)	P value
Herbivory (H)	0.867	14.995 (10,23)	<0.001
Time (T)	0.91	23.357 (10,23)	<0.001
Inoculation (I)	0.259	0.805 (10,23)	0.626
H x T	0.895	19.589 (10,23)	<0.001
H x I	0.359	1.289 (10,23)	0.293
I x T	0.423	1.684 (10,23)	0.145
H x T x I	0.541	2.704 (10,23)	0.0235
For Trichoderma inoculation
Variable	Pillai	F (dfnumdf den)	P value
Herbivory (H)	0.811	9.854 (10,23)	<0.001
Time (T)	0.8173	10.292 (10,23)	<0.001
Inoculation (I)	0.39	1.473(10,23)	0.212
H x T	0.814	10.059 (10,23)	<0.001
H x I	0.447	1.858 (10,23)	0.106
I x T	0.36	1.295 (10,23)	0.29
H x T x I	0.555	2.866 (10,23)	0.0177

## Sheet: Table_S9
Table S9
Results of 3-way ANOVA for the effects of herbivory (H), time (T), inoculation (with Trichoderma harzianum, I) and interactions between them on the emission of the green leaf volatiles hexanal and (Z)-3 hexenyl acetate
Values highlighted in bold indicate significant differences at P value<0.1.
	Hexanal	(Z)-3 hexenyl acetate	(Z)-3- hexenol	GLV with rt of 13.14min
Variable	F value; P value	F value; P value	F value; P value	F value; P value
Herbivory (H)	2.696; 0.1	43.154; <0.001	4.214; 0.048	38.154; <0.001
Time (T)	2.423;0.129	33.945; <0.001	5.867; 0.0213	48.649; <0.001
Inoculation (I)	0.354; 0.556	1.818; 0.1870	0.238; 0.6286	2.929; 0.097
H x T	0.984; 0.3288	26.474; <0.001	1.453; 0.2368	38.154; <0.001
H x I	1.041; 0.3152	2.058; 0.161	1.225; 0.277	3.767; 0.0611
I x T	0.955; 0.336	3.146; 0.086	1.438; 0.239	2.929; 0.0967
H x T x I	3.69; 0.064	5.582; 0.024	2.907; 0.097	3.767; 0.061

[truncated: 1 more sheets: References]
